# Supplementary material for: Testing the AC/DC hypothesis: Rock and roll is noise pollution and weakens a trophic cascade
Source: Ecol Evol. 2018 Jul 10;8(15):7649–56. doi: 10.1002/ece3.4273 (PMC6106185; doi:10.1002/ece3.4273)
Supplement: Supplementary file 1 [file ECE3-8-7649-s001.xlsx]

## Sheet: ACDC
Song title	Artist	Songwriter
Hells Bells	AC/DC	Young/Young/Johnson
Shoot to Thrill	AC/DC	Young/Young/Johnson
What Do You Do for Money Honey	AC/DC	Young/Young/Johnson
Given the Dog a Bone	AC/DC	Young/Young/Johnson
Let Me Put My Love into You	AC/DC	Young/Young/Johnson
Back in Black	AC/DC	Young/Young/Johnson
You Shook Me All Night Long	AC/DC	Young/Young/Johnson
Have a Drink on Me	AC/DC	Young/Young/Johnson
Shake a Leg	AC/DC	Young/Young/Johnson
Rock and Roll Ain't Noise Pollution	AC/DC	Young/Young/Johnson

## Sheet: Rock Mix
Song title	Artist	Songwriter
Walk This Way	Aerosmith	Tyler/Perry
No More Mr. Nice Guy	Alice Cooper	Cooper/Bruce
Them Bones	Alice In Chains	Cantrell
Can't Get Enough	Bad Company	Ralphs
N.I.B.	Black Sabbath	Butler/Iommi/Osbourne/Ward
(Don't Fear) The Reaper	Blue Oyster Cult	Dharma
Old Time Rock & Roll	Bob Seger	Seger
Runaway	Bon Jovi	Bon Jovi/Karak
Smokin'	Boston	Delp/Scholz
Summer Of '69	Bryan Adams	Adams/Vallance
On The Road Again	Canned Heat	Jones/Wilson
Hot Love	Cheap Trick	Nielson
Hot and bothered	Cinderella	Keifer/Brittingham
Shine	Collective Soul	Roland
Clean My Wounds	Corrosion of Conformity	Keenan
Travelin' Band	Creedence Clearwater Revival	Fogerty
Rock City	Damn Yankees	Blades/Nugent/Shaw
Rock of ages	Def Leopard	Elliot/Clark/Lange
Down With The Sickness	Disturbed	Kmak/Donegan/Wengren/Draiman
Let The Bodies Hit The Floor	Drowning Pool	Benton/Luce/Pierce/Williams
Bad To The Bone	George Thorogood & The Destroyers	Thorogood
Once Bitten Twice Shy	Great White	Hunter
Rocket Queen	Guns N' Roses	Rose/Slash/McKagan
The Number of the Beast	Iron Maiden	Harris
Cold Hard Bitch	JET	Cester/Cester/Muncey
I love rock and roll	Joan Jett	Merrill/Hooker
Cowboy	Kid Rock	Ritchie/Shafer/Trombly/Travis
Rock And Roll All Nite	Kiss	Stanley/Simmons
Rock and Roll	Led Zeppelin	Bonham/Jones/Page/Plant
Gimme Three Steps	Lynyrd Skynyrd	VanZant/Collins
For Whom The Bell Tolls	Metallica	Hetfield/Ulrich/Burton
Rockstar	Nickleback	Kroeger/Peake/Kroeger/Adair
Cowboys from hell	Pantera	Abbott/Abbott/Anselmo/Brown
Alive	Pearl Jam	Vedder/Gossard
Youth Gone Wild	Skid Row	Bolan/Sabo
Rock-n-roll Records (Ain't Selling This Year)	Supersuckers	Supersuckers
The Weight	The Band	Robertson
Twice As Hard	The Black Crowes	Robinson/Robinson
Take It Easy	The Eagles	Browne/Frey
Blowin' With The Wind	The High Life	Barton
Wild Thing	The Kinks	Taylor
It's Only Rock N' Roll	The Rolling Stones	Jagger/Richards
Ice Cream Man	Van Halen	Brim
My Head's In Mississippi	ZZ Top	Gibbons/Hill/Beard

## Sheet: Country Mix
Song title	Artist	Songwriter
(I'm A) Ramblin' Man	Waylon Jennings	Pennington
Good Hearted Woman	Waylon Jennings & Jessi Colter	Jennings/Nelson
Heaven And Hell	Waylon Jennings & Jessi Colter	Nelson
Honky Tonk Heroes (Like Me)	Waylon Jennings	Shaver
I Aint The One	Waylon Jennings & Jessi Colter	Colter
I'm Looking For Blue Eyes	Jessi Colter	Colter
If She's Where You Like Livin' (You Won't Feel At Home With Me)	Jessi Colter	Colter
It's Not Easy	Jessi Colter	Miller
Me And Paul	Willie Nelson	Nelson
My Heroes Have Always Been Cowboys	Waylon Jennings	Rice
Nowhere Road	Waylon Jennings & Willie Nelson	Earle/Kling
Put Another Log on the Fire	Tompall Glasser	Silverstein
Slow Movin' Outlaws	Waylon Jennings	Moeller
Suspicious Minds	Waylon Jennings & Jessi Colter	James
T for Texas	Tompall Glasser	Rodgers
Under Your Spell Again	Waylon Jennings & Jessi Colter	Owens/Rhodes
Why You Been Gonse So Long	Jessi Colter	Newbury
You Mean To Say	Jessi Colter	Colter

## Sheet: Warblefly
Song title	Artist	Songwriter
Axle Strumpet	Warblefly	unknown
Broken Body Parts	Warblefly	unknown
Cheesy Bits	Warblefly	unknown
Ghost of Mamston Moor	Warblefly	unknown
Sack of Seeds	Warblefly	unknown
Septic Leg	Warblefly	unknown
Shoplifter	Warblefly	unknown
Shrimp Boy	Warblefly	unknown
Underwater Breathing Competition	Warblefly	unknown
Warblefly In My Beer	Warblefly	unknown
Wind In My Hair	Warblefly	unknown
Your Fist My Face	Warblefly	unknown
7 Deadly Sins	Warblefly	unknown
40 Miles	Warblefly	unknown

## Sheet: Urban
Track	Duration (seconds)
Airplane take off	127
Ambulance siren	25
Car Crash	35
Farm Tractor	52
Alarm	64
Alarm Bell	62
Siren	34
Fireworks	60
Hammer	53
Jack Hammer	61
Siren mix	64
Tornado siren	57
Traffic/horns	39
Traffic/road sound	60
Train	73
Wild west shootout	58
Wind turbine	74
